# Supplementary material for: A First Report of Sclerotinia sclerotiorum Causing Forsythia Twig Blight in Romania
Source: Plants (Basel). 2023 Oct 10;12(20):3516. doi: 10.3390/plants12203516 (PMC10610540; doi:10.3390/plants12203516)
Supplement: Supplementary file 1 [file plants-12-03516-s001.zip]

Archive with 1 entries (1 files):
- plants-2632098-supplementary.pdf
